# Supplementary material for: Diversity, distribution and ecology of fungal communities present in Antarctic lake sediments uncovered by DNA metabarcoding
Source: Sci Rep. 2022 May 19;12:8407. doi: 10.1038/s41598-022-12290-6 (PMC9120451; doi:10.1038/s41598-022-12290-6)
Supplement: Supplementary file 6 — Supplementary Information 6. [file 41598_2022_12290_MOESM6_ESM.xlsx]

## Sheet: jVenn Lista
Diversity, distribution and ecology of fungal communities present in Antarctic lake sediments uncovered by DNA metabarcoding
Láuren Machado Drumond de Souza, Juan Manuel Lirio, Silvia H. Coria, Fabyano Alvares Cardoso Lopes, Peter Convey, Micheline Carvalho-Silva, Fábio Soares de Oliveira, Carlos Augusto Rosa, Paulo EAS Câmara and Luiz Henrique Rosa
Supplementary Table S2. Shared fungal amplicon sequence variants (ASVs) detected in sediment samples of Skua Lake (Elephant Island), Soto Lake (Deception Island), Katerina and Florencia lakes (James Ross Island) at Antarctic Peninsula.
Lake/Island
Skua/Elephant	Soto/Deception	Katerina/James Ross	Florencia/James Ross	Skua/Elephant and Katerina/James Ross	Skua/Elephant and Florencia/James Ross	Soto/Deception and Katerina/James Ross	Soto/Deception and Florencia/James Ross	Katerina and Florencia/James Ross	Skua/Elephant, Soto/Deception and |Katerina/James Ross	Skua/Elephant, Soto/Deception and Florencia/James Ross	Skua/Elephant, Katerina and Florencia/James Ross	Soto/Deception, Katerina and Florencia/James Ross	Skua/Elephant, Soto/Deception, Katerina and Florencia/James Ross
Leucosporidiales sp. 1	Goffeauzyma gastrica	Spizellomycetales sp. 1	Scutellinia sp.	Pyricularia oryzae	Camptobasidiaceae sp.	Talaromyces rubicundus	Dactylonectria anthuriicola	Agaricales sp.	Rhizophydiales sp. 2	Didymosphaeriaceae sp.	Penicillium sp.	Chytridiomycota sp.	Fungal sp. 1
Phenoliferia psychrophila	Mortierellales sp. 1	Paraphysoderma sp.	Acremonium biseptum		Monoblepharidales sp.		Fusarium neocosmosporiellum	Tetracladium sp.		Cutaneotrichosporon debeurmannianum	Ciliophora sp.	Rozellomycotina sp. 1	Aspergillaceae sp.
Tremellomycetes sp. 1	Gliocephalotrichum cylindrosporum	Rhizophydiales sp. 4	Chytridiales sp. 2		Glaciozyma sp.		Chytridium sp.	Lobulomycetales sp.			Antarctomyces sp.		Fungal sp. 2
Mrakia niccombsii	Cheilymenia theleboloides	Rozellomycotina sp. 3	Saccharomycetales sp. 1		Glaciozyma martinii		Clathrosphaerina zalewskii	Sordariales sp.			Glaciozyma antarctica		Neoascochyta paspali
Leucosporidiales sp. 2	Aspergillus ellipticus	Rhinocladiella sp.	Thelebolus balaustiformis		Pseudeurotium sp.		Cladosporium sp.	Mortierellales sp. 2			Rhizophydiales sp. 1		Penicillium nalgiovense
Dioszegia fristingensis	Talaromyces clemensii	Orbiliaceae sp.	Bacillariophyta sp. 1		Mrakia sp.		Trichoderma sp.	Aphelidiomycetes sp.			Malassezia restricta		Pseudogymnoascus sp.
Vishniacozyma victoriae	Sporocadaceae sp.	Coprinopsis sp.	Ascomycota sp.1		Mrakia psychrophila			Cryptomycota sp.					Betamyces sp.
Holocotylon sp.	Clonostachys rosea	Toxicocladosporium sp.	Helotiales sp. 1		Solicoccozyma terricola			Lobulomycetes sp.					Candida parapsilosis
Holtermanniella takashimae	Fusarium sp.	Chytridiales sp. 1	Rozellomycotina sp. 2		Saccharomyces sp.			Rhizophydiales sp. 3
Tremellomycetes sp. 2	Pyrenochaeta sp.	Gomphales sp.	Verrucaria sp.		Phanerochaete citri			Basidiomycota sp.
Protomyces inouyei	Bacillariophyta sp. 2	Chaetothyriales sp. 2	Mortierella antarctica		Malassezia sympodialis			Nectriaceae sp.
Dioszegia sp.		Rhodotorula pacifica	Mortierella sp. 1		Entomophthoromycota sp.			Sanchytrium sp.
Archaeosporales sp.		Leptodiscella sp.	Polyporales sp.					Tolypocladium sp.
Penicillium coffeae			Mortierella minutissima					Spizellomycetales sp. 2
Orbiliales sp. 2			Leucosporidium creatinivorum					Basidiobolales sp.
Diatrypaceae sp.			Lipomyces yarrowii					Microbotryomycetes sp.
Buellia russa			Blastocladiales sp.					Helotiaceae sp.
Tremellales sp.			Glaciozyma watsonii					Dothideomycetes sp. 2
Filobasidiales sp.			Eurotiales sp.					Chaetothyriales sp. 1
Piskurozyma sp.			Didymellaceae sp.
			Mortierella sp. 2
			Trichoderma spirale
			Periconia epilithographicola
			Gorgomyces honrubiae
			Xylonomycetes sp.
			Rozellomycotina sp. 4
			Chaetomiaceae sp.
			Psathyrellaceae sp.
			Ascomycota sp. 2
			Neolectales sp.
			Mortierella horticola
			Wallemia tropicalis
			Herpotrichiellaceae sp. 1
			Verrucaria alpicola
			Microdochium phragmitis
			Malassezia globosa
			Oidiodendron truncatum
			Agaricomycetes sp. 1
			Orbiliales sp. 1
			Leohumicola sp.
			Alatospora acuminata
			Boletales sp.
			Bacillariophyceae sp.
			Porostereum spadiceum
			Sanchytriaceae sp.
			Mortierella pseudozygospora
			Sordariomycetes sp.
			Mortierella humilis
			Saccharomycetales sp. 2
			Sarocladium sp.
			Sporormiaceae sp.
			Glomerales sp.
			Cyberlindnera jadinii
			Malassezia arunalokei
			Aspergillus thermomutatus
			Leotiomycetes sp. 1
			Penicillium mallochii
			Mortierella basiparvispora
			Porpidia sp.
			Stagonospora trichophoricola
			Lipomyces kononenkoae
			Beauveria sp.
			Bionectriaceae sp.
			Neonectria candida
			Cladophialophora sp.
			Naganishia friedmannii
			Mortierella alpina
			Lipomyces starkeyi
			Monoblepharis sp.
			Archaeorhizomyces sp.
			Leptosphaeria sclerotioides
			Cladophialophora minutissima
			Dothideales sp.
			Coniosporium sp.
			Coniochaeta sp.
			Genolevuria amylolytica
			Saccharomycopsis fibuligera
			Bullera penniseticola
			Helotiales sp. 2
			Saprolegniaceae sp.
			Letiomyceta sp.
			Clavicipitaceae sp. 1
			Herpotrichiellaceae sp. 2
			Mortierella gemmifera
			Leotiomycetes sp. 2
			Annulatascaceae sp.
			Capnodiales sp.
			Pseudeurotiaceae sp.
			Trechisporales sp.
			Candida sp.
			Clavaria sp.
			Hyaloscypha sp.
			Renatobasidium sp.
			Debaryomyces sp.
			Gyoerffyella entomobryoides
			Acaromyces ingoldii
			Pleosporaceae sp.
			Hypocreales sp.
			Periconia byssoides
			Pirella circinans
			Pezicula sp.
			Glomeromycotina sp.
			Chloridium sp.
			Cenococcum geophilum
			Wickerhamomyces anomalus
			Iodophanus carneus
			Phialocephala sp.
			Trametes hirsuta
			Agaricomycetes sp. 2
			Clavicipitaceae sp. 2
			Scutellospora sp.
			Dothideomycetes sp. 1
			Zoopagales sp.
			Endogonomycetes sp.
			Acaulopage sp.
			Galactomyces reessii
